# Supplementary material for: Combining Comprehensive Analysis of Off-Site Lambda Phage Integration with a CRISPR-Based Means of Characterizing Downstream Physiology
Source: mBio. 2017 Sep 19;8(5):e01038-17. doi: 10.1128/mBio.01038-17 (PMC5605937; doi:10.1128/mBio.01038-17)
Supplement: TABLE S1 [file mbo005173496st1.xlsx]

## Sheet: Sheet1
Table S1: A complied list of phage integration sites identified by NGS.
Position	Nearest gene	Strand	Sequence	# of samples found	Description on EcoGene (ecogene.org)
6005	yaaA	+	GCGCCTCGTTCAGCTTGTTGGTGATGATATCTCCCCAGAAT	1	Peroxide resistance protein, lowers intracellular iron
7612	yaaJ	+	CCATTGACGTCACGTTCTTTATAAAGTTGTGCCAGAGAACA	3	Putative transporter, sodium:alanine (SAF) symporter family; function unknown
91168	murF	-	GCAGTTCACCGTTGAGAATGTCGGTAAGTTGGCTAAGGGTT	2	D-alanyl:D-alanine adding enzyme; UDP-N-acetylmuramoyl-tripeptide:D-alanyl-D-alanine ligase
109344	coaE	+	AGCACTCGATTCGCTTTTTTATACAGTGAGTTTTCTACCAG	1	Dephospho-CoA kinase; final step in CoA synthesis
121174	aceE	-	TGACCTTTCTCGTCTTCTTTATAGTAAGCAACCTGCTCGCG	1	Pyruvate dehydrogenase, decarboxylase component E1; acetate requirement
126684	yacH	+	GCCGCCATGCCATATTCTTATCAGTAAGATGCTCACCGGTG	3	DUF3300 family protein, function unknown
175287	mtn	+	AGTTTATCGTCAGCTTTAAAGCCTGCCGGACAGCCTGGTAA	1	5'-Methylthioadenosine nucleosidase; S-adenosylhomocysteine and 5'-deoxyadenosine are also substrates
201116	rnhB	-	GTTTTTCGCTCAGCTTTTTGGAATCATTCAGCCCGGCAATC	1	RNase HII; degrades RNA of DNA-RNA hybrids; nicks DNA 5' to misincorporated ribonucleotides
250073	yafP	+	TTACACACCACGGCAAATTTACCCAACATGCAGCGCGTAGT	1	GNAT family putative N-acetyltransferase; antimutator activity towards 4-nitroquinoline-1-oxide; lexA regulon
257255	proA	-	CTGGAGAGTTGCGCTAATTTATACGAGGCTTGCTTCGCGGC	3	Gamma-glutamyl phosphate reductase, proline biosynthesis
301462	ecpD	+	CCGGTGATGTGGTGTTCTGAAAGCGAAAGTTGAATAGATCT	1	Polymerized tip adhesin of ECP fibers
323870	betB	-	GTTAAAGCTGGCTGAAATTTACAGCGAAGCGGGCCTGCCGG	1	Betaine aldehyde dehydrogenase, NAD-dependent; bet genes confer protection against osmotic stress by making the osmoprotectant glycine betaine from choline; tetrameric
326638	betT	+	GGCTGCCGTTCAGCTTTGTGATCTTCTTCGTGATGGCGGGG	1	High-affinity choline transporter; BCCT family; bet genes confer protection against osmotic stress by making the osmoprotectant glycine betaine from choline
330998	yahD	-	AGTCGGCAGGTAGATTTTTTATACTCATTCACATTCCCCTG	1	Ankyrin repeat protein, function unknown
338627	yahK	-	ATCGGTTCAAGTGGTTGTTTAGCGGAATATGCACCAACAGC	1	Aldehyde reductase, NADPH-dependent, Zn-containing; AdhZ2; broad specificity
353919	cynR	-	CTGGAGGCAATTCCTTTACTGACAGAAAGTTTAGCGTTAGT	1	Transcriptional activator for the cyn operon; autorepressor
355127	cynT	+	GTGCCACTGGCCGCTAATCCTCGCGTTTGTGCCATACCGCT	1	Carbonic anhydrase, beta class
357525	lacA	-	AAGAGCAGGCAAGCTATTTACCGATATGTGCGAAGGCTTAC	1	Thiogalactoside acetyltransferase
399703	yaiC	+	GCTCTCCCTTCCCATTATTGTCATTTATCCTCTGCTGTTTG	1	Cellulose, biofilm, motility regulator, diguanylate cyclase; CsgD-regulated; membrane sensor protein
418539	malZ	-	CTGTCACGCCAAGCTTTTTCAGATACGGCAGTTTTTCGCTT	1	Maltodextrin glucosidase
437014	thiI	+	CCATTGCCGCCATGAAGTTTATCATTAAATTGTTCCCGGAA	1	tRNA s(4)U8 sulfurtransferase, activated by IscS; ThiS-thiocarboxylate (ThiS-COSH) synthesis; mutant is near-UV resistant
450832	tig	-	GCCAGCCGGATTGATTTTTTCTTTAATGATGGCGTCAATGA	1	Trigger factor, protein folding chaperone; also peptidyl-prolyl cis-trans isomerase; interacts with nascent polypeptide chains
505982	copA	-	GATGGAAGCGCGACATCTTTATTACGAAGCCAGCGCGATGA	1	Copper-, silver-translocating P-type ATPase efflux pump; involved in copper resistance; copper- and silver-inducible; regulated by copper-responsive CueR activator
508542	ybaT	-	CCAGACACCGGCAATAATCAGCAATAACAGGATCATCATTT	1	Predicted amino acid transporter
524191	ybbC	+	GTAATTACTTATCTTTATTTATACAAAGATGAATCTCTTGT	2	Putative NTF2 fold immunity protein for RhsD toxin
542235	fdrA	-	GGGCGTACCCATCATTACGGAAACATCATCAACATTTTCTG	1	Multicopy suppressor of dominant negative ftsH mutations
548134	purE	+	AGACGCTGGTGCAGTTCTTTATCATGAGTCGCAAGAATTTG	1	N5-carboxyaminoimidazole ribonucleotide (N-CAIR) mutase; purine synthesis
552309	ybcJ	-	ATGGCGACATTTTCTTTAGGTAAACATCCGCACGTTGAGCT	1	Ribosome-associated protein, function unknown; predicted RNA binding protein
561614	intD	+	AGTGCCTCGTCCATTTTTTCGATGAACTCCGGCACCATCTC	1	Integrase gene within defective prophage DLP12
562091	insE1	+	AAATCGTGCACAGGCTCTGGCGAAGATCGCAGAAATTAAAG	1	nan
569401	quuD	+	CGTTCTGGTCTGATTTTTGTGGAGTAAGTTGATGCGTGATA	1	nan
574005	rzpD	-	TCTATCTGCACTGCTCATTAATATACTTCTGGGTTCCTTCC	1	Rz homolog, DLP12 prophage
574109	borD	+	AGTATAAATGCCTAAAGTAATAAAACCGAGCAATCCATTTA	1	Lipoprotein in DLP12 prophage; possibly involved in bacterial virulence
574307	borD	-	CTGCGCTGGCCCTGCTTATTACAGGATGTGCTCAACAGACA	1	Lipoprotein in DLP12 prophage; possibly involved in bacterial virulence
574379	borD	+	CCCGATGCTTTTTGAAGTTCGCAGAATCGTATGTGTAGAAA	1	Lipoprotein in DLP12 prophage; possibly involved in bacterial virulence
574449	borD	+	ATTTCATATTGTTAATATTTATTAATGTATGCCAGGTGCGA	1	Lipoprotein in DLP12 prophage; possibly involved in bacterial virulence
574730	ybcV	+	TAATATCTTTTATGTTCGTGGATATTTGTAATCCATCGGAA	1	DUF1398 family protein, DLP12 prophage
575276	ybcW	-	AATATTACTTCAAATCTTTCTGTATGAAGGTTTGAGCACGT	1	Function unknown, DLP12 prophage
575339	ybcW	+	GCGCATGGAGCGACAAAATGAATAAAGAACAATCTGCTGAT	1	Function unknown, DLP12 prophage
575385	ybcW	-	TGCTATTAAGCATATTTTTTACACGAATCAGATCCACGGAG	8	Function unknown, DLP12 prophage
575505	ybcW	-	AATAATCCTTCATATTATTATCGTGCTTCACCAACGCTGCC	1	Function unknown, DLP12 prophage
575515	ybcW	+	GTGAAGCACGATAATAATATGAAGGATTATTCCCTGGTGGT	1	Function unknown, DLP12 prophage
575574	ybcW	+	GCTAATCATTCAAACTACTTAACCTGTGACAGAGCCAACAC	1	Function unknown, DLP12 prophage
575660	ylcI	+	CTGCAATGCCCTCGTAATTAAGTGAATTTACAATATCGTCC	1	DUF3950 family protein, DLP12 prophage
575686	ylcI	+	TTTACAATATCGTCCTGTTCGGAGGGAAGAACGCGGGATGT	2	DUF3950 family protein, DLP12 prophage
575727	ylcI	+	TCATTCTTCATCACTTTTAATTGATGTATATGCTCTCTTTT	2	DUF3950 family protein, DLP12 prophage
576927	nohD	+	GGGCGGATGCTAATTACTATCTCCCGAAAGAATCCGCATAC	1	Phage lambda Nu1 homolog, DLP12 prophage, terminase family; small subunit, putative DNA packaging protein
577058	nohD	+	TCTGCCCGTGTCGGTTATTCCAAAATGCTGCTGGGTGTTTA	1	Phage lambda Nu1 homolog, DLP12 prophage, terminase family; small subunit, putative DNA packaging protein
577092	nohD	+	GTGTTTATGCCTACTTTATAGAGCATAAGCAGCGCAACACC	2	Phage lambda Nu1 homolog, DLP12 prophage, terminase family; small subunit, putative DNA packaging protein
577366	nohD	-	CTACCTGCATCAGGCTGTTTTTTGTTTCTTCCGCCTCCCGA	1	Phage lambda Nu1 homolog, DLP12 prophage, terminase family; small subunit, putative DNA packaging protein
588713	cusS	+	TGAATTGTGACAGCTTTTTACCATTAATAGGTATGACTATT	1	Copper ion sensor regulating cusCFBA expression; may also sense silver
598166	pheP	+	AGCGGTAAATCAGGTGGTGTATCGCATCCTGCTGTTTTACA	1	Phenylalanine-specific permease
631990	ybdN	+	CGCTCTCGTGCAGCTTCCAGAATATTGAGCGGAAGAGGAAT	1	PAPS reductase-like domain protein, function unknown
646635	citC	+	TTAATGACGCTCTGTTCTTTAATGAAGTAGCAAGGGAACGT	1	Citrate lyase ligase; [citrate [pro-3S]-lyase] ligase
669808	leuS	+	TTATATACCAGGCCTTTTTTATACAGCTCGGTGAAGAATTT	1	Leucine--tRNA ligase
674922	ybeU	-	CATTAACTGACTACTTTTTTATTATTGATGAGTATAAACTT	1	DUF1266 family protein
679014	rihA	-	TATTATCTGACAGGCAATAAACCGAATGCCACCGTAATGGT	1	Ribonucleoside hydrolase, pyrimidine specific
680728	gltK	+	TCATTATGCTGTCCTTCTTTTCAAGTAGCTGACCAACAACG	1	Glutamate/aspartate ABC transporter permease
695444	umpH	-	ACCGATGTGAACCCTGATTTCGTGATTGTTGGCGAAACGCG	1	UMP phosphatase; HAD23
709406	pgm	-	GCCAGCGGGCCACCTTTTTTATTGTGAACCAGGATGGCATT	1	Phosphoglucomutase
726786	rhsC	+	CAGCCGTGGACAGTTAATTGCCGTGAAAGACACGCAGGGCC	1	Rhs protein with putative toxin domain; putative neighboring cell growth inhibitor
734834	ybgA	-	AGCGGCGCAAGAAGTGGTTGCTCGCCACGGCGATAACTGTC	1	DUF1722 family protein
754137	sucA	-	ATCCCTTAAGCATCTTTTTTATGCTTACTTCGCCGTGGATA	2	2-oxoglutarate dehydrogenase, E1 component; yields succinyl-CoA and CO(2); also known as alpha-ketoglutarate dehydrogenase
792316	modC	+	ATCTGCGCTACGGCATGTCGAAAAGTATGGTCGATCAGTTC	1	Molybdate ABC transporter ATPase; chlorate resistance
802792	ybhC	+	CCGTTGAAGCCTGCTTTTTTATACTAACTTGAGCGAAACGG	8	Acyl-CoA thioesterase, verified lipoprotein; physiological role unknown
815325	ybhL	+	CCTTAAGATATTCCTTATATCTTCAGGAGATCGTCATGGAC	1	Putative acetate uptake transporter; BAX Inhibitor-1 family inner membrane protein
833453	ybiJ	+	TGATGAGTATCACGTTTTTTTACGAGAGATAAAATCGAAGA	1	Trinitrotoluene-inducible DUF1471 family periplasmic protein
840581	ybiO	+	GCGGGGAGCCGGTGATATTGCGATAAAGTTGCCCGAAGCGG	1	Mechanosensitive channel protein, intermediate (MscS-like) conductance
862629	iaaA	-	CCAACTCGTCCGGGTAATTTATTGGTCATTCCGCCTGTGGA	1	isoAsp aminopeptidase, cleaves isoAsp-X dipeptides; Ntn hydrolase; glutathione utilization; weak L-asparaginase activity in vitro (EcAIII); precursor is cleaved into an alpha and beta subunit; heterotetrameric
862820	iaaA	+	CTGCGAGCGGGTAGTAATGGAAAAACTCCCTGCGCTTGGCG	1	isoAsp aminopeptidase, cleaves isoAsp-X dipeptides; Ntn hydrolase; glutathione utilization; weak L-asparaginase activity in vitro (EcAIII); precursor is cleaved into an alpha and beta subunit; heterotetrameric
879029	mdfA	+	GTAGCTATACTCGTAATAATGTAAGAATGTGCTTAACCGTG	1	Transmembrane multidrug efflux transporter; confers alkaline pH tolerence
886468	ybjC	+	TGTCGGTAAGCGACTCCCTGTCGCTGCCTGAGCCATTTTCT	1	DUF1418 family protein, function unknown,
952026	ycaO	+	CCGAGGTCTGAAAGTTTTTGCTGGAAGCGAGCGATGGAATC	1	Ribosomal protein S12 methylthiotransferase accessory factor
959576	ihfB	+	TATTTACGGTTAAGTTTTTTACTCAAACTTGAACGAGAGAA	3	Integration Host Factor (IHF), beta subunit; host infection, mutant phage lambda; site-specific recombination; sequence-specific DNA-binding transcriptional activator
981749	ompF	+	GCCCACTGTTCAGCTTTTTTACCGTTGCCAAGAGGTTGAGC	1	Outer membrane porin F
994803	elfC	-	ACCATTGAGGGATCATCTTTGAAAAAAGCAGGATCGAACCA	1	Putative outer membrane fimbrial subunit export usher protein
1015327	ompA	-	CAACTGGGCGCTGGTGCTTTTGGTGGTTACCAGGTTAACCC	1	Outer membrane protein A; Outer membrane porin A; T-even phage receptor; weak porin; homodimer, abundant cell surface protein
1028698	hyaA	+	GAACATCAGCCAGGCAATGAGGATAAACAGGCATGAGCACT	1	Hydrogenase-1 small subunit, periplasmic
1043303	gfcD	+	GTGCCGCCAAAGTCTGATTGCGACGAACCCAGCGGATCCGG	1	Predicted periplasmic protein; required to make O-antigen capsule
1056437	torA	+	AGCTGTGCCGTCGCTTTAATCGCGAAGAAGCCTTTACCGAA	1	Molybdoprotein trimethylamine N-oxide reductase
1063220	wrbA	+	CGATTCGCTACCACTTATTTAAAGATAAGACGTCCTTTTCA	3	NAD(P)H:quinone oxidoreductase, type IV NQO; may protect against oxidative stress; dimeric, binds one FMN per monomer
1102479	clsC	+	GCCATGACGCATCGTTATTTACGCAAAATGGAATCCAGTCC	2	Cardiolipin synthase 3, active in stationary phase
1107666	opgH	+	GTTCAATCCTGTCACATGACTTCGTGGAAGCGGCGTTGATG	1	OPG biosynthetic UDP-glucose beta-1,2 glycosyltransferase; transmembrane, ACP-dependent; nutrient-dependent cell size regulator; FtsZ assembly antagonist
1166965	mfd	+	CGGCTTTCTGAATGTTTTCCACATCATTGTAGAGATAATAA	1	Transcription repair coupling factor
1187362	purB	-	AGCGCGCTGCGCGGGATTTTCAGCGAATATGGTTTGCTGAA	1	Adenylosuccinate lyase, purine synthesis
1204471	tfaE	+	ACACCAACGGCAAGATATTCATTTGAAGTGGAAATATATTC	1	Predicted tail fiber assembly gene, e14 prophage
1235849	cvrA	+	TCTTCAACACTTCATTATCTTCTTTCTCGGCCACCGTCCAG	1	Required for growth at low osmolarity; similar to eukaryotic Na+/H+ exchangers, but not involved in Na+ extrusion; proposed to be involved in the regulation of cell volume
1241056	ycgY	-	CACCATAGCTATGGTTTTTTCTACACAGACGGTTTTTCAAG	1	Function unknown
1255756	dauA	+	AATAATGCGCCGACTTTTTGTAGATAATGTTCCGGGACATG	1	C4-dicarboxylic acid transporter at low pH; STAS domain
1276124	narG	+	CCCCGGATGCTCACTTCTTTACTGAAGTGCGTTACAAAGGG	6	Nitrate reductase I (NRA), alpha subunit
1295984	oppA	-	GATGGGTGAACAAGTAATTTATAGAAGTACGGAACGGGTTC	2	Oligopeptide ABC transporter periplasmic binding protein
1313426	trpC	-	CGAGCTTGCGCCGAAACTGGGGCACAACGTGACGGTAATCA	1	Tryptophan synthesis, bifunctional: N-(5-phosphoribosyl)anthranilate isomerase and indole-3-glycerolphosphate synthase
1314320	trpD	-	ACTGCATGACGGCGAAATTAAAAGCTATCAGCTCACCGCAG	1	Anthranilate synthase component II, bifunctional; glutamine amidotransferase and phosphoribosyl anthranilate transferase; tryptophan biosynthesis
1316318	trpE	-	CCAGCCCGTACATGTTTTTTATGCAGGATAATGATTTCACC	1	Anthranilate synthase component I
1348834	sapB	-	GGCTCACTGGTCATTATTGTTAACGTGATTTCTGATATTTT	1	Antimicrobial peptide ABC transporter permease
1362392	pspA	+	GCCAACATCAACGCTCTGTTAGAGAAAGCGGAAGATCCACA	1	Phage shock protein A, negative regulator of psp operon; stress-inducible; binds PspB and PspC; enhances protein export through Tat pathway
1364538	ycjM	+	ACATTTACCGCAACTCATTTACAGAAACTTGTAACGCGTCT	1	Alpha-amylase catalytic domain family protein; function unknown
1367621	ycjO	-	CAAACGTTGACTCGATGTTGGGATTGAGCGGCAGACGTAAA	1	Putative ABC transporter permease,
1384961	mpaA	+	CGATCTTGTATCACTTTTTTGCCGGAAGTTGTTTGCATTTT	2	Murein peptide amidase A; murein tripeptide hydrolysis, cleaves glutamyl-DAP bond
1386921	pgrR	-	TGATCAGGTCTATCGTATTCAGTAAAAGCTGACCTTCCATG	1	Murein peptide degradation regulator
1398755	abgA	-	GCACTGGCGACGTGATTTTCATCACTATGCAGAGTCTGGCT	1	p-Aminobenzoyl-glutamate hydrolase, A subunit; PGH; manganese-dependent; required for p-aminobenzoyl-glutamate utilization
1401778	ydaM	-	ATTGAGCTGTCGGCTTGTTTTGCGAAAGCTGACAGAAACAG	1	Diguanylate cyclase, csgD regulator; also regulates GGDEF protein YaiC(AdrA)
1406500	intR	-	GGAAAACAAAAACCTTATTACTCGGTAAGCAGTTTGGGGGC	1	Integrase gene, Rac prophage
1407037	intR	+	CGCACGGTTCTTCCTTTTTTGTTGGATCTTGGATTATCCAG	1	Integrase gene, Rac prophage
1432223	pfo	-	CCAGCAACTCAACGATGTTGCCGAAGCACATGAACTGCTAC	1	Weak gamma-glutamyl:cysteine ligase activity
1435828	hslJ	+	TGCCGGAAATCATCATTTTTTCACCAAAGCTGATTTCTGGC	1	Heat-inducible lipoprotein involved in novobiocin resistance
1467535	ydbC	-	TCGCTCAGGTCGATAGTTTTACGCAATGCCAGCATGTCGTA	1	Predicted oxidoreductase, NAD(P)-binding, function unknown
1474706	ynbC	+	CCGTAAGCGATATTTTGTTACGTGATTACAGCGAGTTAAAT	1	Predicted bifunctional lysophospholipase and SAM methyltransferase, function unknown
1481372	ydcF	-	GCAAGCCTGACATATCTTTTAAGGAAATGCTGTAGATAAAC	1	DUF218 family SAM-binding protein, function unknown; low abundance protein
1493413	rimL	-	CCGATAAGTTCATCTTCTTTGAAAATCATGAACATTTTGGC	1	Ribosomal protein L7/L12 N-acetyltransferase; acetylation of N-terminal serine; microcin C and albomycin detoxifying acetyltransferase
1496731	ydcL	+	TTCATGCGTACCACATCATTTGCGAAAGTTGCAGCTTTATG	1	Novel verified lipoprotein
1506916	ydcS	+	GTAAAGCCAGTCCGTTATTAGGCGAAAAAGGTTGTGAAACC	1	Putative ABC transporter periplasmic binding protein; possible unusual polyhydroxybutyrate (PHB) synthase; upregulated during glucose-limitation
1512139	ydcZ	-	GTAGCCAGACGCTCATTTTAATCAGAGGATGGTGCCGCCTT	1	Required for swarming phenotype, inner membrane protein, function unknown
1527704	yddH	+	AGCGTGTCGTATTCTTCTTGCGCAGAAGTCGCAGGTAGCAA	1	Flavin reductase like-protein, function unknown
1528999	nhoA	+	GCGAAATCTACCGGATGTGGCGTCATTATATGCTGTGATGC	1	N-hydroxyarylamine O-acetyltransferase
1530582	narV	-	GATGGTGCTCGGCGGTATTTGCGGTGTGTTGACGTTGATTG	1	Nitrate reductase II (NRZ), gamma-subunit
1533062	narY	-	TGCTTAACCTCGACAAATGTATCGGCTGCCATACCTGTTCG	1	Nitrate reductase II (NRZ), beta subunit
1536043	narZ	-	CGCCGGACGCCCACTTCTTTACCGAAGTACGCTACAAAGGC	6	Nitrate reductase II (NRZ), alpha subunit
1542096	fdnG	-	TACGCCCTGCTCGTTCTTTTCAATAAAGTTAGCGTCACGGT	2	Formate dehydrogenase-N, selenopeptide, anaerobic; FDH-N; periplasmic
1555194	ddpA	+	TCCAGAAGGTCACGTTATTTACTCATGGTATTGATATTGAA	1	D,D-dipeptide ABC transporter periplasmic binding protein
1556782	ddpX	-	GCTGATCAATTCTCTTGTTTTATATCCCCTGGCACACAGCA	1	D-Ala-D-Ala dipeptidase
1570012	yddB	-	TATCCGCCAGGTAGATATTAACCCACAAATTGTCTTTAGCT	1	Putative TonB-dependent outer membrane receptor; function unknown
1586041	hipA	+	AGCGGGATATCTGCTTTATAAGCCGTTAATACTTCTTCAAG	1	Inactivating GltX kinase facilitating persister formation; toxin of HipAB TA pair; autokinase
1588841	hipB	+	GTTCGCCAGTCACGTTTTTTAGCGTTAACAGACCGTCATTG	1	Antitoxin of HipAB TA pair; transcriptional repressor of the hipBA operon; role in persister formation
1613747	marR	-	CGTCCGCCGTCAGGTTTTTTGTTAATTCTTGGTGCAGGTCC	1	Transcription repressor of multiple antibiotic resistance; copper-sensitive protein; resistance to tetracycline and chloramphenicol; dimeric
1618068	dgcZ	-	AAATTGATGCCATCTTGTTAAATCTCAATAAGGCTATCGAT	1	Diguanylate cyclase, zinc-sensing
1628884	tfaQ	-	CTTCCGGCGACGCGTTATTTATTTCTGAACTCGGTCCGTTA	2	Phage lambda tail fiber assembly gene homolog, Qin prophage
1630957	ynfO	+	AATTGATCTGCATCAACTTAACGTAAAAACAACTTCAGACA	1	Function unknown, Qin prophage
1657121	ynfF	+	GTGGCTTAAAGCGGATATGTTTGGTGACCGGGTCGATCACG	1	S- and N-oxide reductase, A subunit; periplasmic
1682170	fumA	+	GTGCCGGTATTCACTTCTTTATACATATCCAGCGGCGCGTT	2	Fumarase A, aerobic; negatively regulated by ryhB RNA as part of indirect positive regulation by Fur
1710285	tyrS	-	CCGATCCTGAATACTTCTTTAAAGAAGAAGATCGTCTGTTT	1	Tyrosine--tRNA ligase
1728644	mepH	-	ATCATGCCTGCGTCTGATTTACAAAACTTGATGATTCTAAT	1	nan
1750809	pykF	-	CGAGTCGGGCGTGGGTTTTTGATCATGGAATCCAGCATCTG	1	Pyruvate kinase I, fructose 1,6-bisphosphate-activated
1800056	ydiY	-	TCTAATGATGAGCGTTCTTCAGAAAAATATGCGGCGGGCGG	1	Predicted outer membrane protein, acid-inducible; function unknow
1831825	ynjC	+	GACGGAGGGCTGCTTTATGACTATTTCCCGTATTTCACTCC	1	Putative ABC transporter permease
1861440	yeaG	+	GAACAGATTGTCTCTTATCTGAAACACGCGGCTCAGGGGCT	1	Protein kinase, function unknown; autokinase
1900433	mntP	-	CCGAGAATTTCCGCTTTTTTCCCAATAATTGAGCCGATAAA	1	Probable Mn(2+) efflux pump, mntR-regulated
1926264	purT	+	TACTGCAGAGAGTGTTGTTGACGCCATTGAACGCGCGAAGC	1	Glycinamide ribonucleotide transformylase (GART) 2, non-folate-requiring, purine synthesis
1933481	lpxM	+	TCCTCGCGAGAGGCTTTTTTATTTGATGGGATAAAGATCTT	1	Lipid A synthesis, KDO2-lauroyl-lipid IVA myristoyl-ACP acyltransferase
1949465	torZ	-	TTCTGGCAGCAAAATAAACTGATCGAAATGCGCCACAGCGA	1	Periplasmic trimethylamine oxide (TMAO) reductase; also has biotin sulfoxide and DMSO reductase activities; respiratory system
1952683	cutC	+	ACGGTTATCGTTCGTTTTTTATACTGTTCAGGGATAAAAAA	1	Putative copper homeostasis protein
1966963	tar	-	ATAACGAGATCAACTTGTTTTCAGGAAGGTGCCTTATGATT	2	Aspartate, maltose chemoreceptor, methyl-accepting; MCP II; also senses repellents cobalt and nickel; flagellar regulon
1972848	uspC	-	CTGTGCGCAACATCCCATTTCGATTATTCCTGTTTCATTTT	1	Stress-induced protein; UV-resistance
1978401	araG	+	TAGTTGCCGCTGAGGATTTTTAAGAGAGTTGATTTTCCTGC	1	L-arabinose ABC transporter ATPase
1993784	fliY	-	GGGCATGAGCGTTAAAAGTTTTGCAGATGAAGGTCTGCTTA	1	Cystine-binding protein, periplasmic; part of a L-cysteine/L-cystine shuttle system confering hydrogen peroxide resistance; not required for motility; may regulate FliA (sigma 28)
2018163	dsrB	-	CGCTCGGCATCTGGTTCTTTAATGAAGCAGGGCATCAGGAC	2	Function unknown, regulated by DsrA, H-NS, and RpoS
2021575	yedQ	-	TCTTATCATGCCACCATTATAAAATTATCGCTGTTTTGCGG	1	Predicted membrane-anchored diguanylate cyclase
2041760	yeeJ	-	GTATGCGTGCCCGCTTTTTTACCTTTCAGCGTGACATGCGC	1	Overexpression increases adhesion and biofilm formation; probable adhesin, function unknown; intimin/invasin homolog
2047285	shiA	+	GTGTTTAATCGCGAGTTTTTCCCGCAAGTAAGCCCGGCGAT	1	Shikimate and dehydroshikimate permease
2050683	yeeN	-	CCGATATTGCCGCCTTTTTTATTGAAAATTGTGCGAACGTT	1	UPF0082 family protein, function unknown
2061707	insD1	-	GATACTAATATAAACTTTTTACAAAAGGATGAATGCAGAAG	1	nan
2125794	wcaB	-	GGTTACGCCGTCGTGATCAATAAAAACGTGGTAGCGGGGGA	1	Predicted colanic acid biosynthesis acetyltransferase
2138463	yegE	-	AAAGGTAATTTTCATCGCCATATCAATACAGACCACGGCTT	1	Predicted diguanylate cyclase, dual domain protein; defective phosphodiesterase domain; predicted membrane sensor protein
2175628	yegW	+	ATCACCAGCACCGGTATTTTGCTATCTAACTGAATATGTGA	1	Putatitve transcriptional regulator
2185925	yehE	-	TAAATGATTTCGGCTTTTTTATTGATATCAACAATACCATT	1	DUF2574 family protein
2221399	yohF	+	GGAAGCTGGCTTGCCACTTTCGGCAACGCGACCGGTTTAAG	1	Predicted oxidoreductase, COG1028 family; function unknown; acid sensitive, induced by ALS inhibition
2286435	dsbE	+	AACGGAATTAACAATACTTTGCGCTTCATACGGCCTCCGGC	1	Thiol-disulfide interchange protein, cytochrome C biogenesis; membrane-anchored, periplasmic; thioredoxin homolog
2332711	gyrA	+	ACGACACGGGCAGATTTTTTATAGGCTTTGTTCCAGTCATT	1	DNA gyrase, subunit A; nalidixic acid resistance; cold shock regulon
2358522	ais	-	GGAAAAAGGCAAAGTTTATCTGGATGGGGAATTCGTTAACC	1	Predicted LPS core heptose(II)-phosphate phosphatase; aluminum-inducible protein; Salmonella ortholog is regulated by PmrAB(BasRS)
2371833	menD	-	CAATGGCAGGCAAGCTGTGAACCAGAAGAGTACTGGATTGT	1	SEPHCHC synthase, menaquinone biosynthesis; 2-succinyl-5-enolpyruvyl-6-hydroxy-3-cyclohexene-1-carboxylate synthase
2376017	rbn	-	CAAGTTTCGCCCTGTTTTTAATAATAAGCAGAGTTAAACGT	1	RNase BN, tRNA processing enzyme; matures phage T4 proline, serine and isoleucine tRNAs; zinc phosphodiesterase activity
2411370	yfcC	+	ATGAGTCCGACCGCTTCTTTCGTGAAAAGCAGGCTGATGTT	1	Putative inner membrane transporter, C4-dicarboxylate anaerobic carrier family, function unknown
2471919	dsdX	-	AGTCGTTGACCCAGAAATTTAAGGAAAAGTGGGCCACCGAT	4	D-serine permease; D-serine tolerance
2480489	evgS	-	TTAAACAGTTGTTGTTGTTCTTCCTGCGATAATCCACTTCC	1	Sensor kinase for acid and drug resistance, cognate to EvgA
2486486	frc	+	CTTCGCGGATCAGCTTTTCCATTACCTCTTTGCCTTCCGCT	1	Formyl CoA transferase, NAD(P)-binding; oxalate catabolism; dimeric
2528753	ptsI	-	CTAAAGAAATCAACTTCTTTGGCTAAATGACGTGCAATTGT	1	Phosphoenolpyruvate-protein phosphotransferase; phosphotransferase system, enzyme I; E1; PEP-dependent autokinase
2580503	narQ	-	CACCGCTTCGCGAATAATTTGCAACAAATGCACCTGCATTT	1	Nitrate/nitrite sensor-transmitter protein; anaerobic respiratory path; cognate regulator is NarP; function redundant with narX
2606349	hyfR	+	GCTCCAGCAGGTAGATATTGTGGCGAAGAGCGACAGTACGG	1	Formate-sensing regulator for hyf operon
2621221	yfgF	-	TGGTCTGCGCTTTGTTATTTACGCATCCCTGGCATGGAAAT	1	Cyclic-di-GMP phosphodiesterase, anaerobic; dual domain protein; defective cyclase domain; predicted membrane sensor protein
2647168	sseB	+	CGCCAGTAACTCTCTTTTTGTCAAGCAAAAGAGAGTTATTA	1	Enhances serine sensitivity (inhibits homoserine deHase) on lactate; weaker than sseA
2648914	pepB	+	TTCATCACTTCAACTTTTTTACCGTTGCGATAGGTGATGAT	1	Peptidase B; broad specificity aminopeptidase
2655958	trmJ	+	GCTGTTATTCGGCCTTGTTACCTTTATTCTGCTGCTCAATA	1	tRNA mC32,mU32 2'-O-methyltransferase, SAM-dependent; low abundance protein
2677264	yphH	+	TGGTGAGAACTGGCTTAATACTATTATTCGCCAGACAGGAT	1	Function unknown
2684940	purL	+	TTTACAGACACAAAAAAGCTCCCGGAGTTGGGAGCTTATGA	1	Phosphoribosylformylglycinamide synthase; contains a synthase domain (N) and a glutamine amidotransferase domain (C)
2693565	shoB	+	GCAATCAGTCATTCGTTTTTCCTTAAACAAGGAATGCAGCC	1	Toxic membrane protein antisense regulated by ohsC
2722687	gltW	+	AAGACTTAACAGTCTGTTTTGAGATATTGAGGTCGGCGACT	1	Glutamate tRNA(UUC) 2
2722971	rrsG	+	ACTGCAAAGTACGCTTCTTTAAGGTAAGGAGGTGATCCAAC	5	16S rRNA of rrnG operon
2803957	ygaH	-	ATGATAATGCTGCGTGTTTTATAGAAACTGGCACCCAGTAC	5	Probable L-valine exporter, norvaline resistance
2812648	alaS	+	CTGTTAAACCTAAGTTTAGCCGATATACACAACTTCAACCT	1	Alanine--tRNA ligase, autorepressor
2824990	norR	+	CTTTCGCCACCAGCTCCTTACCGGTTCCAGTCTCACCGCTG	1	Transcription regulator for norVW, NO-responsive; Sigma54-dependent activator with a GAF domain
2834567	ascB	-	ATCAGGGCGATATCTTCTTTATAACGATGATAAAAATCCGT	1	Phospho-beta-glucosidase; inducer unknown; expressed when repressor AscG is mutated
2835734	ascB	-	TTACTGGCAATCACTTTTTTATACCACCAGAATGATTTCTT	2	Phospho-beta-glucosidase; inducer unknown; expressed when repressor AscG is mutated
2848843	fhlA	+	GTGAATTTGGCGAGATTATTGGCCGCAGCGAAGCCATGTAC	1	Formate hydrogen lyase system activator, global regulator
2869578	cysD	+	AGCATGACGCTGGAATCTTTACCGATAGAGTAGAGCATCAC	1	Sulfate adenylyltransferase subunit 2
2875070	casC	+	CGTATGGCGGCAATATCTTCCTTAAGAACTTTGAGCAGCTT	1	CRISPR RNA (crRNA) containing Cascade antiviral complex
2878477	ygcB	+	GCCACATGACTCTAACGTTGCTATAAATATGCTCATGTCGT	1	R-loop helicase-annealase Cas3, CRISPR-associated; needed for Cascade anti-viral activity
2878851	ygcB	-	GTCTGTCTTATTTGCAATTTGGTTGACGTTGCACAAGTATG	1	R-loop helicase-annealase Cas3, CRISPR-associated; needed for Cascade anti-viral activity
2886677	ygcN	+	ACCCGGCGGCGCATTTCTTTATACTAATCAACAAACGCTCT	1	Predicted oxidoreductase with FAD/NAD(P)-binding domain
2887536	ygcO	-	ATAAATTATCCTTATTATTTATCCAAAGCGGTAGGTGATGC	8	Ferredoxin-like protein
2902442	pyrG	+	CGATGGAGAGCAGCTCTTTTACAGAGTGCTGAGTCGGTTTG	1	CTP synthase; CtpS
2926592	fucA	+	GCGATAAGCCCATGATGTTGTAACAAAGTTGCCTTACGATT	1	L-fuculose-1-phosphate aldolase
2927422	fucP	-	GACGGCGGTCACACTTATTAGCTAGAAGGTGACTTTATGTG	1	Fucose permease
2942189	amiC	-	CAAATCGTCAGCTGAAATATAAGCAGTTCGCGTTGAGTAAC	1	N-acetylmuramyl-L-alanine amidase, periplasmic; recruited to the septal ring by FtsN during cell division; overexpression causes lysis; activated by NlpD
2963507	mutH	-	CTGACCGAGAACAATCATATCCATTAATTCTTCCCAGTCTT	1	Methyl-directed mismatch repair
2964332	ygdQ	-	AAGAGAGCGCCAGCATTTTTACCGAAGGATGGCGTTCGACA	5	Inner membrane protein, UPF0053 family, function unknown
2969252	aas	-	TAATCACGTCTCTTTTATTGATGGCATTTTGCTTGGACTGT	1	Acyl-ACP synthase; 2-acylglycerophosphoethanolamine acyltransferase; salvage pathway for reacylation; inner membrane; bifunctional for turnover/incorporation
3000640	ygeW	-	TCAGTCACTTCACCTTCTTTACAGGATACGCCGCTGATATC	1	Predicted carbamoyltransferase, substrate unknown
3024634	uacT	-	TCGTGGAGTGCCAGTTTTTGCGAGGAAGGGGAGTTAGAGAC	1	Uric acid permease
3029622	prfB	+	GGTCCTGAATGCGATTATTTACCGGATTAATTTCAAACATG	1	Peptide chain release factor 2, RF-2; translation termination factor recognizes UGA and UAA; slightly defective allele
3029659	prfB	+	CATGGTCTGATTTCTTTTATTGAGCTAGTCAAAATGCGGTG	1	Peptide chain release factor 2, RF-2; translation termination factor recognizes UGA and UAA; slightly defective allele
3029717	recJ	+	CCCAATCCACGCTCTTTTTTATAGAGAAGATGACGCTAAAT	1	ssDNA 5'-3' exonuclease involved in recombination
3032341	xerD	-	CACGCTTTTGCCACTCATTTATTAAATCATGGTGCGGATTT	2	Tyrosine recombinase XerCD, resolves chromosome dimers; site-specific
3038572	ygfF	-	GGCCATTGTCTGGCTACTAAGTGATAAAGCCTCTTACGTCA	1	Predicted oxidoreductase, COG1028 family; function unknown
3049179	zapA	-	CCGCGTAGTCACGAGTCTTTGCTTTTTCTTGCGCTAACTCA	1	FtsZ stabilizer, coiled-coil protein
3074606	tktA	+	ACTGCGCCGCCAGCGTTTTTTCTGCAATCGCCATACCGACT	1	Transketolase A; binds Zn(II)
3083329	yggI	-	TCGTGCGGTACCACTTCTTCAATAAAAGCTTCACTGTTTTC	2	Zn-dependent metalloprotease-related protein, function unknown
3093368	ansB	-	CCGAAAGTCGGCATTGTTTATAACTACGCTAACGCATCCGA	1	L-asparaginase 2, periplasmic, high affinity
3098831	mltC	+	GGAATCTCGCCGTTATCTTTATAAAGTGAATACCGCGCAAA	1	Membrane-bound lytic transglycosylase C, murein hydrolase; periplasmic OM-attached lipoprotein
3132435	yghU	+	TCCGCCGATCCGCGTGTTTGAATCTGGTTCGATCCTGCTTT	1	GSH-dependent disulfide bond oxidoreductase
3136781	hybB	-	GGATGAAAAGAGTCTGTTTGTTAAGCTGACCAACACCATCA	1	Hydrogenase 2 cytochrome b type component, probably
3161137	ygiS	-	AATCACTCGCGATAAGTTTGAGCGAACAATGCCACAGGCGT	1	Putative ABC transporter permease
3162086	ygiV	+	CAGTTTGAAGCAGGAATTTATAAGGGAAGCTGGAGTCAGGC	1	Represses mcbR, involved in biofilm regulation
3173576	ygiB	-	CCCGTCGCGTCGGTATATTTACCGTAAGCCGGACTGGCTGG	1	DUF1190 family protein, function unknown; helps mitigate tolC mutant defects; tolC operon
3174643	ygiC	+	AACCTGCTGCCCGCTTATTTTGCGGAAGATGATCATCCGCA	8	ATP-Grasp family ATPase, function unknown; helps mitigate tolC mutant defects; tolC operon
3178446	yqiC	-	CTGGATCTGGCTGCTTTTTGATCTCAGTACTGCGATTTTCC	1	BMFP family predicted fusogenic protein, function unknown
3187353	yqiK	-	GCGATTAGGGCAACTTGTTTAGCACGATCGGCTTCGGCAGT	1	PHB family membrane protein, function unknown
3204083	rpsU	+	GTAAAATTCCGCACCATTTTGAAATAAGCTGGCGTTGATGC	1	30S ribosomal subunit protein S21
3240689	exuR	+	ACACCAAGATCATGTTATTTAACGAAACCAGCGACGACTTC	4	Hexuronate regulon transcriptional repressor; autorepressor; D-tagaturonate- and D-fructuronate-inducible
3249397	yhaM	+	AATTTAGCTTCGCGGAATCGAGAATAAAGCGGATCGCCGCA	1	Predicted L-serine dehydratase alpha chain
3347857	gltB	-	TCCAGCGGATTTCCAACTTATCGGGAAAGCTGATACAGGTC	1	Glutamate synthase, large subunit; autoprotease
3370180	sspA	-	GACTCTTTCCTTGCTTCTTTAACTGAAGCAGAACGTGAAAT	2	Stringent starvation protein A, phage P1 late gene activator; RNAP-associated acid-resistance protein; inactive glutathione S-transferase homolog
3373669	yhcB	-	TCGTCCAGTTCAGCTTTATTCTTTTCCAGTTCGTACTGCAA	1	DUF1043 family inner membrane-anchored protein; biofilm-related
3404988	yhdJ	+	CATGGGGAAGCGCCTTTTTTATAGGTGTCACAAAGGGAGTG	1	DNA adenine methyltransferase, SAM-dependent
3456973	gspK	+	ACGATATTCCGCTCTTCAGAGCGTTATTCCTCAATAACATC	1	Part of H-NS-silenced gsp-alpha (T2SS-alpha) divergon, type II protein secretion; cloned gsp-alpha (T2SS-alpha) divergon secretes ChiA, requires gspAB operon
3487674	nirB	+	CGCCGGACGTACCGTTTTTTATGACAAGCTGATCATGGCAA	2	Nitrite reductase [NAD(P)H] subunit
3505686	yhfZ	+	ATGACGACGCCTTCTTTTTTGATAAACGTTCGACGCATAAT	2	Predicted DNA-binding transcriptional regulator; function unknown
3511780	aroB	+	AAGAATGAAGCTGGTTCATTAAACAAACCAGATGCGATGGT	1	3-Dehydroquinate synthase
3541462	malQ	+	AGCTTGCGTCGCCAGTTTTTATACTGGTAACTGGTGCCAGG	1	Amylomaltase
3543581	malP	+	GCACATCCACCTGCTTTTGTGCCTCTACATAGGCTGCGAAA	1	Maltodextrin phosphorylase
3579264	ggt	-	CGTACAAATCCTCAATATTCTGGAAAACTTCGATATGAAGA	1	Gamma-glutamyltranspeptidase, glutathione metabolism; Ntn hydrolase; autocatalytic processing into two subunits; periplasmic
3580890	ugpQ	-	TCATCTCAATCATAAGTTACTCAATAAAGCGCGAGTGATGC	1	Glycerophosphodiester phosphodiesterase; cytosolic
3600122	zntA	-	AGGGAATAGCCTGCTTTTTGCAGCGCAGATTCAACTTGTGC	1	Zn(II), Cd(II), and Pb(II) translocating P-type ATPase; mutant is hypersensitive to Zn and Cd salts
3633660	uspA	+	ATATGCAGAAACGCATCTCTGAAGAGACACATCATGCACTG	1	Global regulatory gene for stress response; mutants are UV-S
3642733	arsB	+	TGATGGCGGCCGGATTCATTGCCGATACCGCCAGCCTGCCG	1	Arsenite pump, inner membrane; resistance to arsenate, arsenite, and antimonite
3649812	hdeA	-	ATAAACAAGCCAACTTTAAAGATAAAGTTAAAGGCGAATGG	1	Periplasmic chaperone of acid-denatured proteins; H-NS repressed
3655460	mdtF	+	GCACGCCGACCTCTTTCTTACCAGAAGAGGATCAGGGGGTA	1	Anaerobic multidrug efflux transporter MdtEF-TolC; toxic nitrosated indole efflux; RND family permease component
3666416	yhjC	+	TTAATGGCGTCCAGTGGTTTAAGTCTGGCGGCATGTTGACG	1	Predicted transcriptional regulator, function unknown
3672262	yhjH	-	CGCAAAAAGCCGACTTCTTTATAGAGCACGGCCTGCTGGCA	5	Cyclic-di-GMP phosphodiesterase, FlhDC-regulated; impaired swimming; suppresses motility defect of hns mutants in multicopy
3676677	dctA	+	GAGCGATGATCATCTTAATGAGCTTAACGAAGCCGTCGCCA	1	C4-dicarboxylic acid, orotate and citrate transporter; 3-fluoromalate resistance, D-tartrate resistant; uptake of D-malate
3681703	bcsC	-	CGCGCTCGTGCGCAAGGTTTAGCGGCGGTGGACTCTGGTAT	1	Oxidase involved in cellulose production, contains TPR repeats
3682698	bcsZ	-	GCCGCCATGCTGCCCTTTTTACAAAACCGCGATGCGCAGGC	1	Endo-1,4-D-glucanase; breaks down carboxymethylcellulose; periplasmic cellulase
3704936	yhjX	-	GCGTTCGCTATCGGTTCTTATGGTCTGGGTAGCCTGGGTTT	1	Putative MFS antiporter, pyruvate-inducible; inner membrane protein
3713392	cspA	-	ACATAGTGTATTACCTTTAATAATTAAGTGTGCCTTTCGGC	1	Cold-inducible RNA chaperone and antiterminator; aids gene expression at low temperature; cold shock protein CS7.4; binds ssRNA and ssDNA
3732121	malS	-	CGTGGGTATCCATTTTGTTTTTATAGAACACCGGCAGACCA	1	Alpha-amylase, periplasmic
3734800	ysaA	-	TTCCCGTATTCGTGTCATTAAAGACCACTGCTGGACCACGG	1	Ferredoxin-like protein, function unknown
3768920	mtlD	+	GAGGCGGTAACCGCTTATAAAGCAATGCAATAATGGTGGAC	1	Mannitol-1-phosphate dehydrogenase, NAD-dependent
3784739	kbl	+	GCGATAACGCCCAGTTGTTTACCAATACGCGTAAATGCTTC	1	2-amino-3-ketobutyrate CoA ligase
3790873	waaL	+	TAGTGGCGTTGCGATTCTTTATACTAAGAAAAATCATCCTT	1	LPS core biosynthesis; O-antigen ligase
3797678	waaS	-	ATAGTGAATCTCGCTTTTTTATAATAGGTCATGATGATTGG	1	Lipopolysaccharide rhamnose:KdoIII transferase; required for the addition of rhamnose to KdoIII in LPS to complete Kdo(3)Rha; LPS core biosynthesis
3801119	waaQ	+	TAAGTGTGTGAAGCTTTTTTTCCAAATACCATGCTGCCGAT	1	Glycosyltransferase needed for heptose region of LPS core
3837027	yicO	-	GCGGGGATGACCACTTTTTTAACCATGGTGTACATCGTTTT	1	Adenine permease, high affinity
3864491	dgoT	+	TAATCCAGTTCAGCTTTGCTGATACCTTTGGTCAGGCGCGG	1	D-galactonate transporter
3868057	dgoR	+	ACACCGGGTTATGCACCGACTGCAGCACCGCCTCGTGGTAG	1	Transcriptional repressor for the dgoRKADT operon; growth on 2-keto-3-deoxygalactonate; binds D-galactonate as an inducer
3891327	cbrB	+	TGTCCTGAAACAGACTCTTTAAGTTAAGCGGGATACTTTAT	1	PRK09823 family inner membrane protein, creBC regulon
3926310	kup	-	AAAACTTCTTCTACGTTTGGCGTTTCTCGCCAACCATAACT	1	Major constitutive K+ uptake permease at acidic pH; also transports Cs+ and Rb+
3936713	rrsC	-	ACTGCAAAGAACGCTTCTTTAAGGTAAGGAGGTGATCCAAC	1	16S rRNA of rrnC operon
3958268	rhlB	+	TGCAGCAAACGCATTTTTTCTTCGTTAGAAGGGTAGAAAAG	1	ATP-dependent RNA helicase; unwinds dsRNA; component of RNA degradosome; also binds PNPase directly; DEAD box family
3995023	corA	+	ATATTCACTCCTTCTTCTTCTTTGAAGATGCGGAAGATCAC	1	Mg2+ (and other divalent metals) uptake transporter; constitutive; at high Mg(2+), also mediates efflux; mutants are resistant to Co2+, Mn2+, and Ni2+, insensitive to Ca2+
4001318	rhtC	-	AATCAGCGTATGCAGCCAGGCCATTTTTTCGATAATCAAAT	1	Threonine efflux pump; overproduction confers resistance to elevated levels of exogenous L-threonine
4005148	yigM	-	CTGCCGGAACGTGCATATTATTCATAATGCCCAGCGTTCCG	1	Predicted putative inner membrane EamA-like transporter, function unknown
4030436	rrsA	-	ACTTCAAAGAACGCTTCTTTAAGGTAAGGAGGTGATCCAAC	6	16S rRNA of rrnA operon
4048027	glnG	-	GCAGCTATCCCAAAAGATTTGATCGAATCAGAACTGTTTGG	1	Nitrogen regulator I
4048120	glnG	+	GCATGAGCGACCAGTTCTTTACCGGTGCCGGATTCGCCGTT	1	Nitrogen regulator I
4050705	glnA	+	TGAATTTCGTCAGCTTTTTTGGTCATGGTATTGAAGCGGGT	1	Glutamine synthase
4064854	yihS	+	ACCAGCCGCCATATTTTTTATCACGCAGTGCGCCGTTCATG	1	Sulphoquinovose isomerase, sulphoglycolysis pathway
4071559	yiiD	+	ACCTCGGCGGAACGATTATTCTTGCGGATGCGCATATCCGC	1	GNAT family putative N-acetyltransferase
4080433	yiiG	-	GTTTCTGTTTCGGCTTTTTTATCATCACAACCCGTCAGACC	1	DUF3829 family lipoprotein, function unknown
4088114	rhaS	+	CCAGTCGCGAGATCTTGTTTATGCAATTACTGCTCTTGCTG	1	Transcriptional activator for rhaBAD and rhaT, AraC family
4113287	ftsN	+	CTATCGTTTCGCTGTATTTATTCGTTCGTCAGCCCGCCATG	1	Cell division and growth; multicopy suppresses ftsA12
4128533	gldA	+	TGACCATATTCGGGTTATTTGGCAACAGCAGATAGCGGTCA	1	Glycerol dehydrogenase, NAD+ dependent; 1,2-propanediol:NAD+ oxidoreductase
4129464	fsaB	-	TGATGAGGGCATTCTGTTTGCTCAGACCATGAGCCGCGACG	1	Fructose-6-phosphate aldolase B
4153523	btuB	+	TTCTCATCATCGCGTAATATTGATGAAACCTGCGGCATCCT	1	Vitamin B12 outer membrane receptor; receptor for E colicins, phages BF23 and C1
4158132	rrsB	-	ACTACAAAGTACGCTTCTTTAAGGTAAGGAGGTGATCCAAC	6	16S rRNA of rrnB operon
4163740	birA	+	GTTGGCGGCCATGCTAATACGTGAATTACGTGCTGCGTTGG	1	Bifunctional biotin protein ligase, biotin operon repressor; biotin-[acetyl-CoA carboxylase] holoenzyme synthase; monomeric
4190864	yjaH	-	CGTTAGAAAGCTGCTGCTTTTCCCCATCGGATTCACGTTGC	1	DUF1481 family probable lipoprotein, function unknown
4210338	arpA	+	AGCTTTCAGCCATCTTATTTAATGTATTAAGGATTAATTCA	1	Ankyrin repeat protein, function unknown
4211661	arpA	+	ATCCTTCAGTTGTGTTCTTTATTCTTAGCCGGACCGTCAAA	1	Ankyrin repeat protein, function unknown
4231897	xylE	-	AGATTGCTGCTGTCCTGTTTTTTATTTCTGGTGTAGGTTCT	1	Xylose/H+ symporter
4232492	malG	-	TACGTTATCCCAACTTGTGACTGTTATTCGGCGCTCCACGG	1	Maltose transport complex, inner membrane-spanning subunit
4243597	ubiA	+	AAATTGATTATTGGTATTTTGCAGATTGGCGTACTGGCACT	1	4-Hydroxybenzoate polyprenyltransferase
4328042	adiA	+	CAGGCGGCGTAATGTTATTTAAACAATTACGCCTTCAGCGG	1	Arginine decarboxylase, acid-inducible; arginine-dependent acid resistance
4346858	cadA	-	CGAACATGGCATCGTTGTTGAGAAAACCGGTCCGTATAACC	1	Lysine decarboxylase, inducible; decameric
4346903	cadA	+	GGTATTTCGCCACGATGCTGGCCGGAATACCAAAGTCGCTC	1	Lysine decarboxylase, inducible; decameric
4369795	frdB	-	ATTACGCTGGCGCATCGTTATAACGAAGATAGCCGCGACCA	1	Fumarate reductase iron-sulfur protein subunit
4373850	yjeM	-	TAGATACCGCCTTCTTCTTTGCGATAAGCAGCTCCCATTTC	2	Putative transporter, function unknown
4394920	purA	+	GGTATCGGGCCTGCTTATGAAGATAAAGTAGCACGTCGCGG	2	Adenylosuccinate synthase, purine synthesis
4400480	yjfJ	-	TTATCGAGTTCAGCTTTAGCGTCACGAATATGCTGTTCCAG	1	Function unknown, PspA/IM30 family
4437467	tamB	-	CAAACGTCTCGCCGATTTTACCCACAATCTGGCCACTTTGC	1	Translocation and assembly module for autotransporter export; inner membrane subunit; required for outer membrane integrity
4461170	pyrI	+	CCGTTTCGGTCAGCTTGAACAGACTCAACAGCTTAAAACCG	1	Aspartate carbamoyltransferase, regulatory subunit; aspartate transcarbamylase; ATCase; aspartate transcarbamoylase
4468250	rraB	+	AGGCAATGTCAGTGGTGTGTGACAATAAGAGTATCGGCAGG	1	Protein inhibitor of RNase E
4475872	pepA	+	ATGACTTCGTGTTAATCTTAACGTTATTACGGCATTGGCAC	1	Multifunctional Aminopeptidase A; transcriptional regulator of carAB; DNA-binding role in site-specific recombination mediating ColE1 plasmid multimer resolution; homohexameric
4479618	yjgR	-	AAATATCGGCGTCAATGACTGGCAACCGCATGCCAATCCGG	1	DUF853 family with NTPase fold
4482064	idnT	+	GCCCATTGCACGCGTTTTTTACCAAAAGTAGCAATCAGCGT	2	L-Idonate transporter; also transports 5-keto-D-gluconate (Reed, 2006)
4487629	insC1	+	CAGTGAGGGCCGCGTATATCCATAAAGCAGAGCATCTGGAA	1	nan
4524130	yjhX	+	AATTGAATGCCAACCCATTTACTGGAAAAGGCAGATGACAC	1	UPF0386 family protein, function unknown
4531022	fimB	-	TTTAAAGCCTGAACTTCTTTATTCAATAGCGGGTGCGTTGT	1	Site-specific recombinase, fimA promoter inversion; mediates fimbriae phase switching, along with FimE
4542695	uxuB	+	CTTCCTTGCCGTCACTCTTTGAAGACGGATTCTGGAGTTTA	1	D-mannonate oxidoreductase, NAD-dependent; glucuronate branch of hexuronate pathway
4546788	iraD	-	TTGCGCACTCCTGACGTTTAGCAACATATGCGGCTTGCCCT	1	RpoS stabilzer after DNA damage, anti-RssB factor; anti-adapter protein
4562331	yjiS	+	ACCGGATGGCCGTCCTCTTTATGAATATCATGCAACCAATG	1	DUF1127 family protein, function unknown
4568897	mcrB	+	TGCCATTGGGCATGTGGTTCATTCGTGTCGCTTATACCATA	1	McrBC restriction endonuclease, catalytic subunit; 5-methylcytosine-specific; requires GTP, inhibited by ATP
4575235	mrr	-	GAGCTGGGCCTGCGTTATTATCAGGAAGATGCCGTCCGCGC	1	Restriction of DNA with certain methylated adenine or cytosine residues
4576929	mrr	+	TACCAGCGGACAACTTGTTTATAAAAATCGTGCAGGCTGGG	3	Restriction of DNA with certain methylated adenine or cytosine residues
4597369	rsmC	-	TGCTCATACCCAGCAATTCCACCACTGGCAGGTATTAAGCC	1	16S rRNA m(2)G1207 methyltransferase, SAM-dependent
4599248	prfC	+	ATTATGACGTTGTCTCCTTATTTGCAAGAGGTGGCGAAGCG	1	Peptide chain release factor 3, RF-3; stimulates activity of RF-1 and RF-2
4614578	ytjB	+	GGACAATCACTGCCCGATGCAGCCGGAATTTCAGTTTTGTG	1	SMP_2 family predicted membrane-anchored periplasmic protein; function unknown
