# Supplementary material for: Combining Comprehensive Analysis of Off-Site Lambda Phage Integration with a CRISPR-Based Means of Characterizing Downstream Physiology
Source: mBio. 2017 Sep 19;8(5):e01038-17. doi: 10.1128/mBio.01038-17 (PMC5605937; doi:10.1128/mBio.01038-17)
Supplement: TABLE S2 [file mbo005173496st2.xlsx]

## Sheet: Sheet1
Table S2: Plasmid list
Plasmid name	Relevant features	Source
pCas9	aTc-indcucible Cas9, AmpR, sc101ts	Constructed using pwtCas9-bacteria (Addgene #44250) and sc101ts ori derived from pKD46 (AY048746)
pgRNA-yhjH	Constitutive expression of sgRNA targeting yhjH site, CmR, sc101ts	Constructed using pgRNA-bacteria (Addgene #44251) and sc101ts ori derived from pKD46 (AY048746)
pgRNA-tar	Constitutive expression of sgRNA targeting yhjH site, CmR, sc101ts	Constructed using pgRNA-bacteria (Addgene #44251) and sc101ts ori derived from pKD46 (AY048746)
pgRNA-ompF	Constitutive expression of sgRNA targeting P_tar site, CmR, sc101ts	Constructed using pgRNA-bacteria (Addgene #44251) and sc101ts ori derived from pKD46 (AY048746)
