# Supplementary material for: Combining Comprehensive Analysis of Off-Site Lambda Phage Integration with a CRISPR-Based Means of Characterizing Downstream Physiology
Source: mBio. 2017 Sep 19;8(5):e01038-17. doi: 10.1128/mBio.01038-17 (PMC5605937; doi:10.1128/mBio.01038-17)
Supplement: TABLE S3 [file mbo005173496st3.xlsx]

## Sheet: Sheet1
Table S3: Primer list
Primer name	Sequence	Description
bio-attL	/5Biosg/TTGACTGATAGTGACCTGTTCG	Used for PCR1. 5’-end is biotinylated
NexteraP7-3'	GTCTCGTGGGCTCGG	Used for PCR1
P7-N701	CAAGCAGAAGACGGCATACGAGAT TCGCCTTA GTCTCGTGGGCTCGG	Used for PCR2
P7-N702	CAAGCAGAAGACGGCATACGAGAT CTAGTACG GTCTCGTGGGCTCGG	Used for PCR2
P7-N703	CAAGCAGAAGACGGCATACGAGAT TTCTGCCT GTCTCGTGGGCTCGG	Used for PCR2
P7-N704	CAAGCAGAAGACGGCATACGAGAT GCTCAGGA GTCTCGTGGGCTCGG	Used for PCR2
P5-N501-N4-aattL	AATGATACGGCGACCACCGAGATCTACAC TAGATCGC TCGTCGGCAGCGTCAGATGTGTATAAGAGACAG NNNN GTTGCAACAAATTGATAAGCAATGC	Used for PCR2
